# Supplementary material for: Prevalence and Outcomes of Orthostatic Hypotension in Hemorrhagic Stroke Patients During Hospitalization
Source: Neurol Int. 2024 Dec 20;16(6):1878–86. doi: 10.3390/neurolint16060134 (PMC11678119; doi:10.3390/neurolint16060134)
Supplement: Supplementary file 1 [file neurolint-16-00134-s001.zip]

Archive with 1 entries (1 files):
- neurolint-3373109-supplementary.pdf
